# Supplementary material for: Non-Inversion Variants in Sporadic Hemophilia A Rarely Recur
Source: Int J Mol Sci. 2026 Apr 25;27(9):3831. doi: 10.3390/ijms27093831 (PMC13164367; doi:10.3390/ijms27093831)
Supplement: Supplementary file 1 [file ijms-27-03831-s001.zip]

Archive with 1 entries (1 files):
- ijms-4174325-supplementary.pdf
